# Supplementary material for: Domestic violence shapes Colombian women’s partner choices
Source: Behav Ecol Sociobiol. 2017 Nov 19;71(12):175. doi: 10.1007/s00265-017-2405-2 (PMC5694761; doi:10.1007/s00265-017-2405-2)
Supplement: Supplementary file 1 — (XLSX 33 kb) [file 265_2017_2405_MOESM1_ESM.xlsx]

## Sheet: Sheet1
Sex	Age	Children	Education_level	Weekly_internet	internet_low_0_or_high_1	Average_violence_against_women	Average_violence_against_men	Men_danger_to_children	Average_vuln	Danger_city_town	Danger_country	Locking_door	Health_rating	Childhood_illnesses_frequency	Average_illnesses_per_year	How_much_TV	Cable_TV_how_much	Final_Only_TV_as_Factor_women_under_40_1_of_1	Final_Helath_Factor_women_under_40_1_of_1	Final_public_violence_factor_women_under_40_1_of_2	Final_domestic_violence_factor_women_under_40_2_of_2	mas_European_Preference_percentage_male_faces	mas_Salvadoran_Preference_percentage_male_faces	mas_Colombian_Preference_percentage_male_faces
0	21	0	6	3	1	4	1.67	2	2.63	1	5	2	6	6	4	1	1					20	20	60
0	21	0	6	4	1	5	4.67	1	3.5	4	4	1	6	2	1	1	1					40	40	60
1	18	0	6	4	1	3.67	1.67	2	5.13	3	5	7	4	1	0	4	3	0.85401	0.04772	0.33724	-0.34753	60	20	40
0	37	0	7	4	1		2	1	3.75	2	3	5	5	2	1	1	2					60	40	40
0	20	0	5	4	1	1.67	1	1	1.63	2	3	4	7	5	3	1	1					60	60	80
0	27	0	6	3	1	2	1.33	1	4.5	5	5	2	4	4	3	1	3					60	60	20
0	30	0	9	4	1	3	2.67	1	2.13	4	3	1	5	4	1	0	0					20	40	40
0	21	0	6	4	1	4.33	4	1	3.63	2	3	3	6	3	3	1	1					100	20	80
0	20	0	5	4	1	3	3	2	2.38	2	3	1	7	2	2	2	4					40	60	20
0	27	0	5	3	1	4	2.33	3	4	3	7	7	7	3	0	3	5					60	20	80
0	29	0	6	4	1	5	5	7	2.5	4	4	3	7	1	0	1	1					60	40	40
0	21	0	6	5	1	2.67	4.67	1	3.5	4	4	4	7	4	6	1	5					60	60	60
0	21	0	6	4	1	4.67	2.33	1	2.38	3	4	2	6	4	2	2	3					40	40	60
0	23	0	6	4	1	3.33	2.33	1	4.38	3	4	1	6	2		1	5					60	20	20
0	30	0	5	1	0	5	2	1	4.25	4	6	7	6	5	2	2	4					80	60	40
0	18	0	5	4	1	2	2	1	2.63	1	3	2	6	2	4	1	3					0	80	60
0	22	0	6	4	1	2	1.67	2	2.25	32	3	2	5	2	0	1	2					60	0	40
0	18	0	6	4	1	5	2.33	5	4.13	5	5	6	6	2	0	3	3					40	60	60
0	27	0	7	4	1	3.67	3	1	1.75	3	3	7	6	3	3	0	3					80	80	80
0	21	0	6	4	1	3.67	2.67	1	5.5	1	3	3	6	1	6	2	3					60	40	20
0	18	0	6	3	1	3	2.67	1	5.13	2	4	7	6	5	6	3	4					40	20	0
0	25	0	5	1	0	4.33	1.33	3	6.13	4	4	1	5	4	2	0	3					80	20	60
0	28	0	7	2	0	3.67	3.33	5	3.13	4	6	5	5	1	2	5	4					40	60	40
0	22	0	4	4	1	4.33	4.67	2	2.13	3	7	1	7	1	1	1	1					80	60	80
0	23	0	6	4	1	1.67	1.67	1	2.13	3	3	2	7	2	1	1	3					0	0	20
0	21	0	6	4	1	4.33	1	1	7	7	7	6	6	5	2	2	5					40	20	40
0	20	0	6	4	1	5.33	2.33	1	2	3	3	2	5	3	0	0	0					60	20	40
0	28	0	7	4	1	2	1.67	1	2.25	3	3	4	7	2	1	1	2					40	40	60
0	26	0	7	4	1	2.67	2	2	2.5	3	4	5	5	3	2	0	0					80	60	80
0	34	0	9	4	1	3.33	3	3	3.88	4	4	6	5	3	1	0	1					20	0	60
0	59	0	3	1	0	2.67	2.33	3	1.75	3	4	1	5	1	0	1	2					40	40	20
0	21	0	5	4	1	3.33	2.67	1	3.13	1	1	1	6	2	1	2	5					20	40	80
0	30	0	7	4	1	4.33	1	1	1	1	1	7	5	1	0	4	2					80	80	60
0	23	0	7	5	1	4.33	4.33	2	6.25	4	4	7	7	3	2	2	2					60	20	40
0	21	0	6	4	1	6.33	3.67	1	5.5	5	3	2	6	3	5	1	2					60	40	20
0	45	0	3	1	0	4	2.33	1	2.5	5	5	1	7	1	0	5	5					20	40	80
0	22	0	5	4	1	2.67	2.67	1	3.75	4	4	7	6	7	0	2	4					100	80	20
0	18	0	5	2	0	3.67	4	1	4.75	5	2	7	6	2	3	5	3					80	40	60
0	19	0	6	5	1	3.67	3.33	1	3.88	3	5	7	7	3	1	3	1					60	60	40
0	19	0	6	1	0	4.67	1.33	2	2.13	3	6	1	6	2	1	4	5					60	20	40
0	38	0	9	4	1	4.67	2.33	2	3.25	5	2	2	5	3	2	1	1					60	60	60
0	22	0	5	4	1	3	4	2	3	4	4	1	6	2	2	1	1					20	40	60
0	27	0	6	4	1	3.67	3	2	2.75	3	6	1	6	2	1	2	3					80	60	80
0	26	0	6	4	1	3	2	1	5.25	3	3	5	6	2	2	3	3					80	60	60
0	20	0	6	5	1	2.67	1.33	1	2.5	3	3	7	6	3	5	5	4					100	80	40
0	22	0	5	4	1	4	2.67	2	1.38	4	5	1	7	5	0	0	5					80	40	40
0	18	0	4	4	1	5	4	6	4.63	3	1	6	7	1	5	5	1					80	40	40
0	32	0	6	3	1	4.33	2	3	1.88	4	4	1	5	3	3	1	2					0	20	60
0	51	0	5	1	0	6	6.67	6	6.75	3	7	4	5	1	2	3	1					60	60	40
0	22	0	5	1	0	7	7	3	3.75	7	7	7	7	3	0	1	5					60	40	40
0	20	0	6	4	1	2.67	1.33	2	2	3	3	1	7	2	2	1	3					40	0	60
0	18	0	5	4	1	6	3.67	1	2.38	3	4	4	5	1	0	5	4					80	60	80
0	19	0	5	4	1	6.33	5.67	1	6.25	6	6	4	7	5	5	3	5					100	80	40
0	18	0	7	5	1	4.33	3.67	1	5.13	5	5	7	6	2	3	0	1					60	20	40
0	60	0	1	1	0	1	1	1	1	1	1	3	4	1	0	0	0					20	80	40
0	20	0	5	4	1	4.67	3	1	2.5	4	4	5	5	2	2	1	3					60	40	80
0	18	0	6	4	1	3.33	3.67	1	4.38	3	6	3	5	3	1	4	0					60	0	80
0	18	0	6	1	0	6	3	2	5.25	7	7	7	5	2	0	1						80	60	60
0	22	0	6	4	1	5.33	4.33	1	4.75	5	5	7	6	2	1	1	1					60	40	60
0	18	0	5	1	0	4.67	3.33	1	1	1	1	1	4	2	0	5	5					40	60	40
1	22	0	6	4	1	4	2.67	7	4.5	5	5	5	6	3	0	3	3	0.50818	-0.33401	1.02546	0.87972	100	60	60
1	18	0	6	1	0	4.67	2	2	6.38	5	6	5	6	1	1	1	1	-0.88017	-0.62771	1.00887	-0.20818	80	40	80
1	25	0	6	4	1	3.67	2	1	2.5	7	7	7	5	1	0	2	2	-0.186	-0.42415	0.84247	-1.0355	80	80	80
1	55	0	5	1	0	6	5.33	1	7	7	7	1	7	1	0	2	3					20	20	40
1	32	0	9	4	1	4	2	1	2.75	4	4	1	6	3	1	1	2	-0.53182	-0.06569	-0.98424	-0.33501	80	80	40
1	24	0	5	0	0	4.67	2	2	4.75	2	6	1	5	3	2	5	5	1.89653	0.6745	-0.41772	0.17382	20	0	0
1	23	0	6	4	1	2.67	2.67	1	3	5	3	7	6	0	1	3	3	0.50818	-0.90872	-0.31503	-0.54789	80	80	100
1	22	0	6	5	1	3.67	3.67	1	3	2	1	1	5	4	3	2	3	0.16235	1.22383	-1.96926	0.6627	0	0	20
1	23	0	6	5	1	3.33	3	1	5.75	6	6	2	5	3	4	0	0	-1.57435	1.21114	0.4164	-0.44484	100	80	80
1	20	0	6	2	0	4	4	1	2.13	4	5	3	5	2	7	2	2	-0.186	1.73508	-0.7287	0.36836	40	40	60
1	35	0	7	4	1	4	3.67	1	6.13	7	7	7	7	7	1	0	2	-0.87765	0.58647	1.55118	-0.23765	60	40	40
1	23	0	7	4	1	3	2	1	3.88	3	4	1	7	2	1	2	2	-0.186	-0.81858	-1.05785	-0.46644	40	40	20
1	22	0	7	3	1	2.33	1.67	1	2.75	4	2	5	6	2	2	0	2	-0.87765	-0.07838	-1.00584	-0.83411	40	60	40
1	21	0	7	4	1	5.67	1	1	4.88	5	4	5	7	5	1	3	5	1.20487	0.02445	0.33365	-0.43202	20	20	40
1	23	0	6	4	1	2.67	2	1	2.63	5	3	1	6	3	2	0	3	-0.52931	0.20263	-1.12505	-0.74615	60	80	40
1	21	0	6	4	1	4.67	1.67	1	6.5	5	5	6	5	6	3	0	0	-1.57435	1.78585	0.85175	-0.48277	100	0	40
1	28	0	7	4	1	7	1.33	2	6.25	7	7	2	6	2	2	3	5	1.20487	-0.07838	1.43944	-0.12041	20	60	60
1	56	0	7	2	0	5	1.33	1		5	5	4	4	4	10	2	4					80	40	80
1	37	0	5	4	1	6	1.33	5	4	7	7	7	6	1	0	3	3	0.50818	-0.89603	1.91689	0.10383	100	60	80
1	24	0	7	4	1	5	5	1	2.63	4	4	1	5	2	0	0	2	-0.87765	-0.14314	-0.99556	1.12173	100	60	80
1	18	0	6	4	1	4.33	2.33	3	6.88	4	7	5	7	4	2	4	4	1.20235	0.01176	1.18367	0.09265	40	80	40
1	25	0	6	4	1	2	1	3	5.38	4	7	7	6	6	0	5	5	1.89653	0.50902	0.94466	-1.09747	60	40	80
1	21	0	6	1	0	1	1	5	5.88	1	7	7	7	2	1		2		-0.81858	0.61042	-0.61566	60	60	40
1	44	0	7	4	1	4	2	1	5.88	7	7	2	7	2	1	1						80	40	60
1	25	0	7	4	1	3	1.33	4	4.38	6	5	4	6	4	0	0	0	-1.57435	-0.053	0.61846	-0.60004	60	40	20
1	37	0	5	2	0	5	4	4	4.38	3	3	3	4	1	4	4	4	1.20235	1.12099	-0.35632	1.47817	20	20	40
1	23	0	7	4	1	1.67	1.33	1	2.5	5	6	1	7	6	0	0	1	-1.226	0.03714	-0.67383	-1.45973	60	40	40
1	18	0	5	4	1	7	2.67	1	3	3	3	7	4	7	2	1	1	-0.88017	2.27041	-0.29019	0.833	100	20	100
1	29	0	7	1	0	4.33	4	4	6.13	5	5	7	5	7		3	3	0.50818		1.20017	0.91831	40	40	20
1	21	0	6	5	1	1.33	1.33	3	5	7	7	5	5	5	1	1	5	0.51321	0.9682	1.14367	-1.47646	60	80	60
1	27	0	5	4	1	4.67	3.67	3	5.5	5	6	7	6	2	0	1	1	-0.88017	-0.61502	1.17075	0.61247	40	60	20
1	27	0	7	4	1	2.67	2.67	1	5.38	7	4	6	4	2	1	1	0	-1.22852	0.59705	0.61799	-0.80293	40	40	40
1	23	0	7	4	1	4.33	2.67	1	4.13	4	4	6	3	5	2	1	3	-0.18348	2.18027	-0.06779	-0.02396	20	20	40
1	33	0	4	2	0	2.67	2	2	5.25	4	4	7	7	1	2	1	1	-0.88017	-0.83127	0.26958	-0.53475	40	100	60
1	21	0	5	4	1	4.33	3.33	1	7	3	4	1	5	7	2	2	4	0.5107	1.79854	-0.34146	0.4564	60	60	40
1	28	0	6	2	0	5.67	5	1	6.5	2	2	7	7	2	2	5	1	0.50314	-0.55026	-0.17361	1.63361	80	40	60
1	21	0	6	4	1	2.67	2.33	1	5	4	7	7	3	7	0	1	4	0.16487	2.20565	0.6338	-0.7801	60	40	60
1	33	0	9	4	1	3	2	3	5.5	5	6	4	5	3	1	1	1	-0.88017	0.40618	0.67729	-0.45517	100	60	40
1	19	0	6	4	1	2	1.33	1	3.5	4	4	2	7	2	1	3	1	-0.18851	-0.81858	-0.88628	-1.13096	20	20	80
1	28	0	6	4	1	1.67	1	1	4	7	7	2	7	3	3	5	5	1.89653	-0.00093	0.34539	-1.88263	100	20	100
1	58	0	4	1	0	5	4.67	7	6.88	1	5	7	7	1	0	3	2					60	40	20
1	23	0	7	4	1	3	1	1	5.75	4	4	2	5	2	1	0	3	-0.52931	0.12517	-0.33017	-0.97081	80	60	60
1	25	0	7	4	1	1.67	1.33	1	1.88	4	2	7	6	2	2	0	0	-1.57435	-0.07838	-0.98498	-1.17802	80	80	60
1	24	0	7	5	1	4.33	2.67	1	3.88	5	5	7	6	3	1	5	3	1.19983	-0.06569	0.3931	-0.21825	100	40	40
1	22	0	5	3	1	2	2	1	7	3	2	2	6	1	0	3	3	0.50818	-0.89603	-0.77725	-0.58088	40	40	40
1	19	0	5	0	0	1	2	2	2.25	5	4	7	6	3	3	1	0	-1.22852	0.47094	-0.29212	-1.1315	80	60	80
1	18	0	5	4	1	1.33	1.33	1	2.38	3	5	1	4	1	0	4	4	1.20235	0.04772	-1.31647	-1.25197	40	20	40
0	27	1	5	1	0		5.67	1	4.75	5	3	7	7	3	1	3	5					40	60	60
0	44	1	7	4	1	2	1.67	2	2.75	6	6	3	6	1	1	0	1					40	40	20
0	45	1	3	1	0	2	1.33	1	5.38	1	1	2	6	2	0	3	3					80	40	60
0	35	1	5	4	1	4.33	1.33	1	6.25	7	7	4	5	1	3	2	3					40	20	20
0	26	1	5	2	0	4.67	5	2	4.25	5	3	3	5	4	0	4	4					80	0	20
0	24	1	5	2	0	3	4.33	1	5	3	5	7	7	2	1	1	1					100	40	40
0	59	1	3	2	0	6.33	4	3	5.75	1	4	7	7	7	2	4	4					60	20	40
0	27	1	6	1	0	5	3.67	2	3	5	6	2	5	4	3	3	3					40	60	60
0	32	1		4	1	5.33	4.67	5	5.38	6	7	7	5	4	3	3	1					60	60	40
0	43	1	9	1	0	4.67	1.33	1	1.88	5	3	1	6	1	0	2	1					100	100	100
0	34	1	5	4	1	3.67	3.33	1	3.75	3	2	4	6	1	0	4	3					80	40	60
0	41	1	5	1	0	5.67	1	1	3.25	3	7	1	5	7	1	2	1					60	40	20
0	25	1	5	4	1	4.33	2.67	1	2.5	4	5	3	5	1	1	2	3					20	40	20
0	36	1	5	1	0	4.67	4.33	3	7	5	4	7	7	2	0	2	2					60	60	60
0	48	1	6	4	1	4.67	3	2	5.38	5	4	7	5	1	0	1	1					60	40	20
0	59	1	5	1	0	5.67	3.33	4	4.88	5	5	7	7	2	0	3	1					80	80	60
0	45	1	5	1	0	3	3.67	4	2.88	3	2	1	7	1	2	2	3					80	60	60
0	40	1	5	2	0	5	2	1	3.75	1	6	7	7	1	1	4	4					60	40	40
0	40	1	3	1	0	1	1	1	2.5	1	2	1	7	2	2	2	4					20	40	60
0	32	1	3	0	0	4.33	2.67	3	6.25	2	3	7	7	1	2	3	2					40	100	20
0	25	1	6	3	1	4.67	1	2	5	3	4	1	7	1	0	2	3					60	20	60
0	30	1	4	1	0	5.67	6	1	6.63	5	7	7	7	1	3	4	4					80	60	80
0	60	1	5	1	0	3.67	3.67	1	2.63	2	5	3	5	3	0	4	3					80	80	40
0	24	1	7	1	0	1.67	2.33	1	3.25	2	4	7	5	2	4	4	2					80	20	80
0	27	1	5	4	1	6	2.67	2	3.13	3	3	2	6	2	1	2	4					80	60	80
0	40	1	4	0	0	3.67	1	1	1	7	7	1	4	1	1		0					40	20	40
0	49	1	3	0	0	5	4.33	2	7	2	7	1	5	1	1	5	5					80	80	60
0	31	1	7	3	1	2.33	1	1	3.38	4	7	2	7	1	0	3	3					80	0	80
0	37	1	3	0	0	1.33	1	1	2	3	5	2	4	2	1	3	3					80	40	60
0	46	1	6	4	1	2.67	1.33	1	3.5	3	3	1	6	1	3	3	2					40	20	40
0	29	1	5	4	1	4.33	2	1	1.88	5	5	1	7	1	4	5	5					20	40	60
0	53	1	5	1	0		5	7	6.5	5	5	7	5	2	0	5	1					60	60	20
0	21	1	5	4	1	1	1.67	1	6.5	3	3	2	7	1	2	3	5					60	40	60
0	74	1	4	1	0	5	1	1	2	3	7	1	5	1	0	2	0					20	60	80
0	38	1	2	1	0	2	1	3	1.38	3	3	4	5	4	1	2	2					60	60	60
0	29	1	6	1	0	4.67	3.33	4	3	1	4	3	7	1	2	3	3					40	100	60
0	28	1	7	4	1	2	2	1	2.25	1	2	3	7	1	0	2	1					60	40	60
0	24	1	5	2	0	1.67	1	1	7	1	5	7	6	1	2	3	3					60	60	40
0	29	1	5	4	1	3	1.67	1	1.75	1	3	1	5	1	0	4	4					40	40	60
0	37	1	4	2	0	3.33	6	3	6.25	2	7	7	5	3	2	5	2					60	60	60
0	77	1	3	1	0	7	4	7	7	1	7	7	6	1	0	3	0					40	40	40
0	29	1	5	4	1	3.33	2	1	7	3	2	7	5	1	1	4						20	40	40
0	61	1	5	1	0	7	1	1	9.5	7	7	7	7	5	5	2	2					0	20	40
0	43	1	2	0	0	4.33	4.33	3	5.38	1	4	7	7	1	1	0	0					60	80	60
0	37	1	5	4	1	3.33	2	2	3.5	1	3	3	5	4	1	5	3					60	80	60
0	23	1	6	4	1	3.33	1.67	1	6.63	7	7	7	5	1	2	5	5					60	40	60
0	35	1	5	3	1	2.67	3.67	4	6.75	1	5	7	7	1	2	4	3					60	100	100
0	52	1	8	4	1	4.33	4.33	3	4	3	3	7	6	1	2	1	1					20	0	40
0	42	1	6	4	1	5	1.33	1	2.25	3	3	1	7	1	1	3	2					60	20	60
0	26	1	6	2	0	3.67	2	3	2.88	1	6	2	5	2	2	2	3					100	60	100
0	54	1	3	4	1	5.67	4.67	7	5	1	1	7	5	1	1	3	2					60	20	60
0	44	1	2	0	0	4	3.67	7	6.25	3	5	7	3	1	0	5	4					40	60	80
0	25	1	5	4	1	2.67	2.33	1	5.5	1	1	3	7	1	1	3	3					40	80	40
0	49	1	5	1	0	6.67	6.33	7	5	7	7	7	5	7	1	1	1					60	60	40
0	47	1	5	1	0	6	5.33	5	5.38	7	7	1	3	1	5	1	5					100	20	20
0	24	1	6	1	0	1.33	1	1	6.63	3	3	7	7	2	1	2	2					100	20	80
0	39	1	5	1	0	4	2	5	4.63	5	5	7	7	1	2	2	3					100	80	100
1	46	1	5	4	1	4	4.33	1	6.38	3	7	7	5	2	4	4						80	60	20
1	29	1	6	4	1	5	3	2	4.5	5	5	1	7	4	0	2	1	-0.53434	-0.52487	-0.04832	0.36275	80	40	60
1	55	1	2	5	1	4.67	2.33	2	3.75	5	5	7	5	2	1	5	1					80	60	20
1	29	1	7	0	0	3.67	4.67	1	7	1	1		7	1	1	3	0	-0.53686	-1.09959			100	40	0
1	51	1	7	4	1	2	8.33	1	4.75	6	6	2	5	2	1	2	3					40	80	60
1	59	1	3	1	0	6.33	4.67	7	4	1	1	7	6	1	0	1	1					80	40	40
1	65	1	3	1	0	5.67	5.33	1	6.25	3	7	7	7	2	2	2	0					40	40	20
1	49	1	5	1	0	7	3	3	2.88	1	7	7	6	1	0	5	0					60	60	80
1	29	1	6	3	1	1.67	1.33	1	3.63	7	7	7	7	3	2	5	1	0.50314	-0.26925	0.88955	-1.81466	100	60	80
1	51	1	7	4	1	6	2.67	1	5.5	2	5	7	3	3	3	4	3					80	60	80
1	56	1	3	1	0	6	4.67	6	6.63	6	6	6	6	1	0	2	2					60	60	100
1	43	1	4	1	0	4.33	4.33	7	6.25	7	7	7	3	1	1	1	1					40	40	40
1	28	1	7	4	1	4	2	1	6.38	3	4	7	5	3	1	0	0	-1.57435	0.40618	0.29273	-0.24233	0	20	40
1	54	1	7	2	0	3.67	3	1	5.63	4	6	7	7	2	1	1	1					100	80	80
1	47	1	6	4	1	3	2	1	4.75	5	7	7	4	1	2	5	3					60	60	60
1	32	1	5	4	1	3.67	1.33	1	5.13	1	1	7	5	1	1	1	0	-1.22852	-0.15584	-0.92578	-0.19266	60	80	60
1	59	1	3	1	0	4.33	5	1	4.38	6	7	2	6	2	4	3	3					60	60	20
1	33	1	5	4	1	5.33	1.33	2	6.5	3	3	7	7	1	0	4	4	1.20235	-1.3679	0.41392	0.09917	60	20	60
1	22	1	5	1	0	4.33	4.33	1	4.38	2	5	1	7	1	2	3	3	0.50818	-0.83127	-0.90791	0.87836	60	60	80
1	27	1	7	4	1	6.67	4	4	5.38	2	5	7	7	7	1	1	1	-0.88017	0.58647	0.67945	1.87973	40	40	40
1	41	1	2	0	0	7	7	7	7	1	7	7	6	1	2	3	2					60	40	40
1	35	1	3	0	0	4	3	4	6.38	4	7	7	7	1	0	2	3	0.16235	-1.3679	1.41581	0.43199	60	40	40
1	59	1	3	1	0	4.33	4	1	7	1	3	7	7	1	0	4	4					60	60	0
1	40	1	4	1	0	5	4.67	5	6.75	5	7	7	7	2	1	1	1	-0.88017	-0.81858	1.87362	1.43841	100	60	40
1	28	1	6	4	1	4	3.67	4	2.25	3	7	1	6	3	4	3	3	0.50818	0.73926	-0.37954	0.83485	100	60	40
1	59	1	4	3	1	5	4	1	7	7	7	7	7	7	1	3	2					20	40	40
1	46	1	7	1	0	5.67	1.67	1		4	7	7	7	2	1	3	3					20	40	60
1	47	1	2	1	0	1	1	1	1	1	7	1	7	1		1	0					40	80	100
1	58	1	2	1	0	1	1	7	4.13	4	5	7	6	2	1	0	0					100	60	0
1	47	1	6	4	1	5.33	5	4	3	4	4	5	5	1	3	5	5					100	20	60
1	54	1	5	3	1	4.67	4	1	5.13	5	5	7	6	1	0	5	1					40	20	60
1	26	1	6	4	1	3.33	2.33	2	4.38	4	4	7	6	1	3	3	3	0.50818	-0.09108	0.15105	-0.23718	100	60	80
1	57	1	4	1	0	3	3.67	1	5.75	2	1	1	5	1	0	2	1					20	40	20
1	19	1	3	1	0	4	2	1	5.25	4	7	4	4	7	0	5	0	0.1548	1.73378	0.44673	-0.52153	20	40	80
1	34	1	3	0	0	7	5	1	1.75	1	1	1	7	1	0	2	0	-0.88269	-1.3679	-2.12929	2.17604	80	40	40
1	51	1	3	1	0	6.33	2.33	1	3.13	5	5	7	4	7	1	3	2					60	40	0
1	39	1	3	1	0	4.33	3	7	4.25	3	1	7	6	1	2	5	5	1.89653	-0.35939	0.10979	1.55318	40	20	20
1	52	1	6	1	0	6.33	5.67	7	2.63	5	5	4	6	7	2	1	1					0	60	60
1	19	1	4	4	1	5	3.67	1	7	2	4	2	5	1	1	5	5	1.89653	-0.15584	-0.35978	0.87143	80	20	60
1	23	1	6	0	0	2.67	2.33	3	3.75	4	5	4	6	3	2	1	1	-0.88017	0.20263	-0.09885	-0.25376	40	40	60
1	36	1	4	0	0	5.33	5.67	7	1.75	1	6	2	6	1	2	4	5	1.5507	-0.35939	-0.46835	2.83915	60	80	80
1	59	1	6	4	1	3.67	2.33	1	1.75	3	3	2	6	1	0	4	1					40	20	40
1	26	1	5	2	0	4.33	4	4	4.88	3	7	1	4	3	0	5	1	0.50314	0.60974	0.16726	1.08913	20	40	40
1	50	1	4	1	0	5	7	7	7	1	7	7	6	3	1	1	1					100	20	80
1	31	1	9	4	1	5	1.33	1	4.5	5	3	3	7	2	1	0	0	-1.57435	-0.81858	-0.25232	-0.39536	60	80	60
1	21	1	5	1	0	4	4.33	1	1.88	2	2	7	7	1	2	1	0	-1.22852	-0.83127	-1.24058	0.86897	40	0	40
1	30	1	3	4	1		5.33	1	5.88	7	7	7	5	2	0	1	1	-0.88017	-0.14314			20	20	40
1	45	1	6	4	1	3.67	2.33	4	1	3	7	7	5	4	3	5	5					80	40	80
1	25	1	7	4	1	6	4.33	4	3.63	5	5	5	7	1	0	5	1	0.50314	-1.3679	0.60424	1.48316	80	60	80
1	38	1	5	4	1	2.67	1.67	3	3.63	4	4	7	6	2	1	2	3	0.16235	-0.3467	0.08684	-0.49587	60	20	60
1	27	1	7	4	1	5.67	1.67	5	6.25	7	7	7	7	1	1	2	4	0.5107	-1.09959	2.32356	0.17726	40	40	80
1	30	1	4	0	0	5	1	1	2.5	1	2	1	2	7	3	5	5	1.89653	3.48248	-1.87807	0.00428	40	60	60
1	43	1	5	1	0	2.33	2.67	4	2.25	1	3	7	7	4	2	3	2					80	60	40
1	42	1	5	1	0	4.33	1.67	4	2.88	1	7	7	5	2	1	4	1					80	80	80
1	56	1	3	0	0	7	3	7	7	1	1	7	2	2		1	1					40	60	60
1	48	1	4	1	0	5	5	3	7	1	7	7	7	1	1	1	5					80	80	80
1	39	1	3	0	0	4	3.33	3	1.13	1	7	1	7	1	1	5	0	0.1548	-1.09959	-1.12637	0.73198	80	40	40
1	38	1	6	0	0	1.33	1.33	1	3.5	1	6	1	7	2	1	2	0	-0.88269	-0.81858	-1.30687	-1.06189	40	40	80
1	35	1	5	4	1	3.33	2	3	6	3	3	2	5	1	0	1	1	-0.88017	-0.42415	-0.39695	0.08228	100	80	20
1	27	1	7	4	1	4	3	1	7	5	5	7	7	1	2	2	5	0.85904	-0.83127	0.97427	-0.13363	0	60	60
1	52	1	3	4	1	4.33	2	1	5.75	5	6	7	7	2	0	2	2					40	40	40
1	31	1	5	0	0	1.33	5	7	5.38	1	1	1	7	2	0	2	0	-0.88269	-1.08689	-1.17006	1.87997	60	60	60
1	30	1	3	0	0	3	2	1	5.63	1	6	1	7	1	2	1	1	-0.88017	-0.83127	-0.73848	-0.3292	60	60	80
1	40	1	5	4	1	6	6.33	7	7	5	7	7	7	1	0	2	2	-0.186	-1.3679	2.23851	2.75384	40	80	40
1	27	1	5	4	1	3.33	1.67	1	5.63	3	3	1	7	1	0	2	2	-0.186	-1.3679	-0.85193	-0.4279	80	40	40
1	26	1	7	4	1	2	1.33	1	3.88	4	4	7	6	4	2	2	2	-0.186	0.48364	-0.18317	-1.18611	100	60	80
1	20	1	5	4	1	3.33	1	3	5.13	4	7	1	7	7	2	5	1	0.50314	0.85479	0.27151	-0.67663	20	80	40
1	25	1	7	3	1	2.33	1	1	5.63	1	7	7	7	2	1	3	2	0.15983	-0.81858	0.16343	-1.0361	80	60	100
1	50	1	3	4	1	6.67	7	7	7	7	7	7	7	2	1	3	1					60	20	20
1	35	1	3	0	0	1	4.33	1	1	1	2	1	7	3	3	5	1	0.50314	-0.00093	-2.66307	0.25575	20	60	60
1	52	1	3	4	1	3.67	3	3	5	1	5	7	6	1	2	3	4					100	100	80
1	54	1	5	1	0	5.67	4.67	4	3.13	4	1	1	5	1	1	3	3					60	20	80
1	21	1	5	0	0	1.67	2.33	1	7	1	7	1	5	6	3	5	5	1.89653	1.78585	-0.41919	-0.59187	0	0	60
1	56	1	3	1	0	2.67	2	4	1.63	4	7	1	6	3	0	3	4					100	60	60

## Sheet: Notes
Sex
1=Women
0=Men
